# Supplementary material for: Effect of spatial origin and hydrocarbon composition on bacterial consortia community structure and hydrocarbon biodegradation rates
Source: FEMS Microbiol Ecol. 2018 Jun 30;94(9):fiy127. doi: 10.1093/femsec/fiy127 (PMC6166136; doi:10.1093/femsec/fiy127)
Supplement: Supplementary Data [file fiy127_supplemental_files.zip]

Archive with 2 entries (2 files):
- Supp figures in tiff format.zip
- Supplementary_Potts.docx
